# Supplementary material for: LncRNA PNKY Is Upregulated in Breast Cancer and Promotes Cell Proliferation and EMT in Breast Cancer Cells
Source: Noncoding RNA. 2023 Apr 6;9(2):25. doi: 10.3390/ncrna9020025 (PMC10143469; doi:10.3390/ncrna9020025)
Supplement: Supplementary file 1 [file ncrna-09-00025-s001.zip]

Archive with 1 entries (1 files):
- ncrna-2029857-supplementary.pdf
